# Supplementary material for: ﻿Sedum qingyuanense (Crassulaceae), a new species from Qingyuan, Guangdong, China
Source: PhytoKeys. 2025 Dec 15;268:45–58. doi: 10.3897/phytokeys.268.174287 (PMC12723398; doi:10.3897/phytokeys.268.174287)
Supplement: XML Treatment for Sedum qingyuanense [file phytokeys.268.174287-treatment1.xml]

<!DOCTYPE tp:taxon-treatment
  PUBLIC "-//TaxonX//DTD Taxonomic Treatment Publishing DTD v0 20100105//EN" "tax-treatment-NSO.dtd">
<tp:taxon-treatment xmlns:tp="http://www.plazi.org/taxpub"><tp:treatment-meta><kwd-group><label>Taxon classification</label><kwd>
                <named-content content-type="kingdom">Plantae</named-content>
              </kwd><kwd>
                <named-content content-type="order">Saxifragales</named-content>
              </kwd><kwd>
                <named-content content-type="family">Crassulaceae</named-content>
              </kwd></kwd-group><mixed-citation publication-type="journal"><person-group><name><surname>Yi</surname><given-names>Xiao-Wei</given-names></name><name><surname>Xie</surname><given-names>Zhi-Yi</given-names></name><name><surname>Shen</surname><given-names>Xue-Gui</given-names></name><name><surname>Xu</surname><given-names>Wei</given-names></name><name><surname>Zeng</surname><given-names>Qiu-Gen</given-names></name><name><surname>Tang</surname><given-names>Ke</given-names></name><name><surname>Huang</surname><given-names>Yan-Shuang</given-names></name><name><surname>Fan</surname><given-names>Qiang</given-names></name></person-group><article-title>﻿<italic><tp:taxon-name><tp:taxon-name-part taxon-name-part-type="genus" reg="Sedum">Sedum</tp:taxon-name-part> <tp:taxon-name-part taxon-name-part-type="species" reg="qingyuanense">qingyuanense</tp:taxon-name-part></tp:taxon-name></italic> (<tp:taxon-name><tp:taxon-name-part taxon-name-part-type="family">Crassulaceae</tp:taxon-name-part></tp:taxon-name>), a new species from Qingyuan, Guangdong, China</article-title><source>PhytoKeys</source><day>15</day><month>12</month><year>2025</year><volume>268</volume><fpage>45</fpage><lpage>58</lpage><pub-id pub-id-type="doi">10.3897/phytokeys.268.174287</pub-id></mixed-citation></tp:treatment-meta><tp:nomenclature><label>﻿</label><tp:taxon-name><object-id xmlns:xlink="http://www.w3.org/1999/xlink" content-type="arpha" xlink:type="simple">CAD17E2F-C962-523D-AF55-E9EA300D0A35</object-id>
              <tp:taxon-name-part taxon-name-part-type="genus" reg="Sedum">Sedum</tp:taxon-name-part>
              <tp:taxon-name-part taxon-name-part-type="species" reg="qingyuanense">qingyuanense</tp:taxon-name-part>
              <object-id xmlns:xlink="http://www.w3.org/1999/xlink" content-type="ipni" xlink:type="simple">urn:lsid:ipni.org:names:77373284-1</object-id>
            </tp:taxon-name><tp:taxon-authority>X.W.Yi, Z.Y.Xie &amp; Q.Fan</tp:taxon-authority><tp:taxon-status xmlns:xlink="http://www.w3.org/1999/xlink" xlink:type="simple">sp. nov.</tp:taxon-status><xref ref-type="fig" rid="F2">Figs 2</xref><xref ref-type="fig" rid="F3">, 3</xref><xref ref-type="fig" rid="F4">, 4</xref><xref ref-type="fig" rid="F5">, 5</xref></tp:nomenclature><tp:treatment-sec sec-type="Chinese name" id="SECID0E2OAI"><title>Chinese name.</title><p>清远景天 (Qīng yuăn JĬng tiān).</p></tp:treatment-sec><tp:treatment-sec sec-type="material" id="SECID0EAPAI"><title>Type.</title><p>China • Guangdong Province, Qingyuan City, TaiHe Grotto; on rocky cliff; <named-content xmlns:xlink="http://www.w3.org/1999/xlink" content-type="dwc:verbatimCoordinates" xlink:type="simple"><named-content content-type="geo-json" specific-use="{&#34;type&#34;:&#34;Point&#34;,&#34;coordinates&#34;:[112.980700,23.755300]}" id="NCID0EJPAI" xlink:type="simple">23.7553°N, 112.9807°E</named-content></named-content>; 238 m a.s.l.; 18 April 2025; <italic>X.W.Yi &amp; K.Tang QY-1001</italic> (holotype: SYS00237022).</p><fig id="F2" position="float" orientation="portrait"><object-id xmlns:xlink="http://www.w3.org/1999/xlink" content-type="doi" xlink:type="simple">10.3897/phytokeys.268.174287.figure2</object-id><object-id xmlns:xlink="http://www.w3.org/1999/xlink" content-type="arpha" xlink:type="simple">2202154F-5832-593D-9F75-0A1FA8EB33FC</object-id><label>Figure 2.</label><caption><p><italic><tp:taxon-name><tp:taxon-name-part taxon-name-part-type="genus" reg="Sedum">Sedum</tp:taxon-name-part> <tp:taxon-name-part taxon-name-part-type="species" reg="qingyuanense">qingyuanense</tp:taxon-name-part></tp:taxon-name></italic>. <bold>A.</bold> Flower; <bold>B.</bold> Petals and epipetalous stamens; <bold>C.</bold> Episepalous stamens; <bold>D.</bold> Back view of flower (with sepals); <bold>E.</bold> Sepals; <bold>F.</bold> Frontal and lateral aspects of carpels; <bold>G.</bold> Unripe follicles; <bold>H.</bold> Opened follicles; <bold>I.</bold> Unripe seeds; <bold>J.</bold> Flower compared with <italic><tp:taxon-name><tp:taxon-name-part taxon-name-part-type="genus" reg="Sedum">S.</tp:taxon-name-part> <tp:taxon-name-part taxon-name-part-type="species" reg="alfredii">alfredii</tp:taxon-name-part></tp:taxon-name></italic> (left: <italic><tp:taxon-name><tp:taxon-name-part taxon-name-part-type="genus" reg="Sedum">S.</tp:taxon-name-part> <tp:taxon-name-part taxon-name-part-type="species" reg="alfredii">alfredii</tp:taxon-name-part></tp:taxon-name></italic>; right: <italic><tp:taxon-name><tp:taxon-name-part taxon-name-part-type="genus" reg="Sedum">S.</tp:taxon-name-part> <tp:taxon-name-part taxon-name-part-type="species" reg="qingyuanense">qingyuanense</tp:taxon-name-part></tp:taxon-name></italic>); <bold>K.</bold> Sepals compared with <italic><tp:taxon-name><tp:taxon-name-part taxon-name-part-type="genus" reg="Sedum">S.</tp:taxon-name-part> <tp:taxon-name-part taxon-name-part-type="species" reg="alfredii">alfredii</tp:taxon-name-part></tp:taxon-name></italic> (upper: <italic><tp:taxon-name><tp:taxon-name-part taxon-name-part-type="genus" reg="Sedum">S.</tp:taxon-name-part> <tp:taxon-name-part taxon-name-part-type="species" reg="alfredii">alfredii</tp:taxon-name-part></tp:taxon-name></italic>; lower: <italic><tp:taxon-name><tp:taxon-name-part taxon-name-part-type="genus" reg="Sedum">S.</tp:taxon-name-part> <tp:taxon-name-part taxon-name-part-type="species" reg="qingyuanense">qingyuanense</tp:taxon-name-part></tp:taxon-name></italic>). Photos: XiaoWei Yi.</p></caption><graphic xmlns:xlink="http://www.w3.org/1999/xlink" xlink:href="phytokeys-268-045_article-174287__-g002.jpg" position="float" orientation="portrait" xlink:type="simple" id="oo_1490210.jpg"><uri content-type="original_file" xlink:type="simple">https://binary.pensoft.net/fig/1490210</uri></graphic></fig></tp:treatment-sec><tp:treatment-sec sec-type="diagnosis" id="SECID0EATAI"><title>Diagnosis.</title><p>The new species is distinguished from its congeners by the combination of creeping sterile stems, conspicuous pseudopetiolate, and small linear-spatulate sepals (1.8–3.2 × 0.5–1.5 mm). It differs from close species, <italic><tp:taxon-name><tp:taxon-name-part taxon-name-part-type="genus" reg="Sedum">S.</tp:taxon-name-part> <tp:taxon-name-part taxon-name-part-type="species" reg="jinglanii">jinglanii</tp:taxon-name-part></tp:taxon-name></italic>, <italic><tp:taxon-name><tp:taxon-name-part taxon-name-part-type="genus" reg="Sedum">S.</tp:taxon-name-part> <tp:taxon-name-part taxon-name-part-type="species" reg="alfredii">alfredii</tp:taxon-name-part></tp:taxon-name></italic> and <italic><tp:taxon-name><tp:taxon-name-part taxon-name-part-type="genus" reg="Sedum">S.</tp:taxon-name-part> <tp:taxon-name-part taxon-name-part-type="species" reg="emarginatum">emarginatum</tp:taxon-name-part></tp:taxon-name></italic> in having creeping sterile stems (vs. ascending sterile stems), smaller sepals and more distinctly pseudopetiolate. In addition, we have also provided photographs of <italic><tp:taxon-name><tp:taxon-name-part taxon-name-part-type="genus" reg="Sedum">S.</tp:taxon-name-part> <tp:taxon-name-part taxon-name-part-type="species" reg="emarginatum">emarginatum</tp:taxon-name-part></tp:taxon-name></italic> and <italic><tp:taxon-name><tp:taxon-name-part taxon-name-part-type="genus" reg="Sedum">S.</tp:taxon-name-part> <tp:taxon-name-part taxon-name-part-type="species" reg="alfredii">alfredii</tp:taxon-name-part></tp:taxon-name></italic> (Fig. <xref ref-type="fig" rid="F6">6</xref>).</p><fig id="F3" position="float" orientation="portrait"><object-id xmlns:xlink="http://www.w3.org/1999/xlink" content-type="doi" xlink:type="simple">10.3897/phytokeys.268.174287.figure3</object-id><object-id xmlns:xlink="http://www.w3.org/1999/xlink" content-type="arpha" xlink:type="simple">E5167687-36E9-5424-972A-F9592EF44041</object-id><label>Figure 3.</label><caption><p><italic><tp:taxon-name><tp:taxon-name-part taxon-name-part-type="genus" reg="Sedum">Sedum</tp:taxon-name-part> <tp:taxon-name-part taxon-name-part-type="species" reg="qingyuanense">qingyuanense</tp:taxon-name-part></tp:taxon-name></italic>. <bold>A–B.</bold> Habitat; <bold>C.</bold> Leaves of a single <italic><tp:taxon-name><tp:taxon-name-part taxon-name-part-type="genus" reg="Sedum">S.</tp:taxon-name-part> <tp:taxon-name-part taxon-name-part-type="species" reg="qingyuanense">qingyuanense</tp:taxon-name-part></tp:taxon-name></italic>; <bold>D.</bold> Immature cyme; <bold>E–G.</bold> Mature cyme. Photos: XiaoWei Yi &amp; Ke Tang.</p></caption><graphic xmlns:xlink="http://www.w3.org/1999/xlink" xlink:href="phytokeys-268-045_article-174287__-g003.jpg" position="float" orientation="portrait" xlink:type="simple" id="oo_1490211.jpg"><uri content-type="original_file" xlink:type="simple">https://binary.pensoft.net/fig/1490211</uri></graphic></fig><fig id="F4" position="float" orientation="portrait"><object-id xmlns:xlink="http://www.w3.org/1999/xlink" content-type="doi" xlink:type="simple">10.3897/phytokeys.268.174287.figure4</object-id><object-id xmlns:xlink="http://www.w3.org/1999/xlink" content-type="arpha" xlink:type="simple">0D6257B7-9BD1-517D-90F6-2C69CB59DF37</object-id><label>Figure 4.</label><caption><p><italic><tp:taxon-name><tp:taxon-name-part taxon-name-part-type="genus" reg="Sedum">Sedum</tp:taxon-name-part> <tp:taxon-name-part taxon-name-part-type="species" reg="qingyuanense">qingyuanense</tp:taxon-name-part></tp:taxon-name></italic>. <bold>A–B.</bold> Flowers; <bold>C.</bold> Follicles; <bold>D.</bold> Petal with stamen; <bold>E.</bold> Seed; <bold>F.</bold> Sepals; <bold>G.</bold> Leave; <bold>H.</bold> Bract; <bold>I.</bold> Basal leaf; <bold>J.</bold> Fertile stems; <bold>K.</bold> Sterile stems. Drawing by RongEn Wu.</p></caption><graphic xmlns:xlink="http://www.w3.org/1999/xlink" xlink:href="phytokeys-268-045_article-174287__-g004.jpg" position="float" orientation="portrait" xlink:type="simple" id="oo_1490212.jpg"><uri content-type="original_file" xlink:type="simple">https://binary.pensoft.net/fig/1490212</uri></graphic></fig></tp:treatment-sec><tp:treatment-sec sec-type="description" id="SECID0EYXAI"><title>Description.</title><p>Perennial herb, entirely glabrous. Stems succulent; fertile stems suberect 5–20 cm long, apex erect, usually 3-branched above; sterile stems present, creeping, rooting at nodes and producing new rosettes. Leaves opposite, conspicuously pseudopetiolate; leaf blades spatulate to broadly obovate, margin entire, apex emarginate, base attenuate with a spur, 1.1–5.9 × 0.5–1.4 cm. Cymes 3–8 cm in diameter, usually 3-branched, multiflowered; bracts obovate with an obtuse apex. Flowers sessile, 7–10 mm long, pentamerous, actinomorphic. Sepals 5, linear-spatulate, 1.8–3.2 × 0.5–1.5 mm, base spurred. Petals 5, yellow, lanceolate to lanceolate-oblong, 4–6 × 1.1–1.7 mm, apex acuminate, base connate ca. 0.3 mm. Stamens 10 antepetalous stamens ca. 3 mm long, adnate to petals for ca. 0.3 mm; antesepalous stamens ca. 4.5 mm long. Carpels 5, lanceolate, erect, connate at base, 3–4 mm long. Follicles obliquely divergent, many-seeded; placentation marginal. Seeds ovoid, brown at maturity, 0.6–0.8 mm long.</p></tp:treatment-sec><tp:treatment-sec sec-type="phenology" id="SECID0E4XAI"><title>Phenology.</title><p>Flowering from March–April; fruiting in May.</p></tp:treatment-sec><tp:treatment-sec sec-type="etymology" id="SECID0ECYAI"><title>Etymology.</title><p>The specific epithet refers to the distribution of this species in Qingyuan City.</p></tp:treatment-sec><tp:treatment-sec sec-type="distribution" id="SECID0EHYAI"><title>Distribution and habitat.</title><p>The new species is endemic to Qingyuan City, Guangdong Province, southern China, growing on rocky cliffs at 200–300 m a.s.l.</p></tp:treatment-sec><tp:treatment-sec sec-type="conservation status" id="SECID0EMYAI"><title>Conservation status.</title><p>The Extent of Occurrence (<abbrev xmlns:xlink="http://www.w3.org/1999/xlink" xlink:title="Extent of Occurrence" id="ABBRID0ESYAI" xlink:type="simple">EOO</abbrev>) and Area of Occupancy (<abbrev xmlns:xlink="http://www.w3.org/1999/xlink" xlink:title="Area of Occupancy" id="ABBRID0EWYAI" xlink:type="simple">AOO</abbrev>) were calculated following the guidelines of the International Union for Conservation of Nature (IUCN 2024). All known occurrences of <italic><tp:taxon-name><tp:taxon-name-part taxon-name-part-type="genus" reg="Sedum">Sedum</tp:taxon-name-part> <tp:taxon-name-part taxon-name-part-type="species" reg="qingyuanense">qingyuanense</tp:taxon-name-part></tp:taxon-name></italic> are currently restricted to a single locality—TaiHe Grotto, Qingxin District, Qingyuan City, Guangdong Province, China. The <abbrev xmlns:xlink="http://www.w3.org/1999/xlink" xlink:title="Extent of Occurrence" id="ABBRID0EFZAI" xlink:type="simple">EOO</abbrev> was estimated using the minimum convex polygon method based on this single site, resulting in an <abbrev xmlns:xlink="http://www.w3.org/1999/xlink" xlink:title="Extent of Occurrence" id="ABBRID0EJZAI" xlink:type="simple">EOO</abbrev> &lt; 2 km<sup>2</sup>. The <abbrev xmlns:xlink="http://www.w3.org/1999/xlink" xlink:title="Area of Occupancy" id="ABBRID0EPZAI" xlink:type="simple">AOO</abbrev> was assessed using a standard 2 km × 2 km grid system, and as all individuals fall within one grid cell, the <abbrev xmlns:xlink="http://www.w3.org/1999/xlink" xlink:title="Area of Occupancy" id="ABBRID0ETZAI" xlink:type="simple">AOO</abbrev> is inferred to be ≤ 4 km<sup>2</sup>. Given that the entire population occurs in a heavily visited tourist area along roadsides and is subject to ongoing anthropogenic threats (e.g., trampling, habitat disturbance), and considering its extremely limited distribution, <italic><tp:taxon-name><tp:taxon-name-part taxon-name-part-type="genus" reg="Sedum">Sedum</tp:taxon-name-part> <tp:taxon-name-part taxon-name-part-type="species" reg="qingyuanense">qingyuanense</tp:taxon-name-part></tp:taxon-name></italic> meets the criteria for Critically Endangered (<abbrev xmlns:xlink="http://www.w3.org/1999/xlink" xlink:title="Critically Endangered" id="ABBRID0EE1AI" xlink:type="simple">CR</abbrev>) under B1ab(iii)+2ab(iii).</p><fig id="F5" position="float" orientation="portrait"><object-id xmlns:xlink="http://www.w3.org/1999/xlink" content-type="doi" xlink:type="simple">10.3897/phytokeys.268.174287.figure5</object-id><object-id xmlns:xlink="http://www.w3.org/1999/xlink" content-type="arpha" xlink:type="simple">A318412A-6D4F-509D-AE45-1770488A2F49</object-id><label>Figure 5.</label><caption><p>Holotype of <italic><tp:taxon-name><tp:taxon-name-part taxon-name-part-type="genus" reg="Sedum">Sedum</tp:taxon-name-part> <tp:taxon-name-part taxon-name-part-type="species" reg="qingyuanense">qingyuanense</tp:taxon-name-part></tp:taxon-name></italic>.</p></caption><graphic xmlns:xlink="http://www.w3.org/1999/xlink" xlink:href="phytokeys-268-045_article-174287__-g005.jpg" position="float" orientation="portrait" xlink:type="simple" id="oo_1490213.jpg"><uri content-type="original_file" xlink:type="simple">https://binary.pensoft.net/fig/1490213</uri></graphic></fig><fig id="F6" position="float" orientation="portrait"><object-id xmlns:xlink="http://www.w3.org/1999/xlink" content-type="doi" xlink:type="simple">10.3897/phytokeys.268.174287.figure6</object-id><object-id xmlns:xlink="http://www.w3.org/1999/xlink" content-type="arpha" xlink:type="simple">7A4F6115-3D43-5347-B32F-1E3FBF716B54</object-id><label>Figure 6.</label><caption><p><bold>A–D.</bold><italic><tp:taxon-name><tp:taxon-name-part taxon-name-part-type="genus" reg="Sedum">Sedum</tp:taxon-name-part> <tp:taxon-name-part taxon-name-part-type="species" reg="emarginatum">emarginatum</tp:taxon-name-part></tp:taxon-name></italic> from its type locality (LingYin Temple, HangZhou, ZheJiang, China); <bold>E, F.</bold><italic><tp:taxon-name><tp:taxon-name-part taxon-name-part-type="genus" reg="Sedum">S.</tp:taxon-name-part> <tp:taxon-name-part taxon-name-part-type="species" reg="alfredii">alfredii</tp:taxon-name-part></tp:taxon-name></italic>. Photos: YueLiang Xu.</p></caption><graphic xmlns:xlink="http://www.w3.org/1999/xlink" xlink:href="phytokeys-268-045_article-174287__-g006.jpg" position="float" orientation="portrait" xlink:type="simple" id="oo_1490215.jpg"><uri content-type="original_file" xlink:type="simple">https://binary.pensoft.net/fig/1490215</uri></graphic></fig></tp:treatment-sec></tp:taxon-treatment>
